# Supplementary material for: Gene Losses and Plastome Degradation in the Hemiparasitic Species Plicosepalus acaciae and Plicosepalus curviflorus: Comparative Analyses and Phylogenetic Relationships among Santalales Members
Source: Plants (Basel). 2022 Jul 18;11(14):1869. doi: 10.3390/plants11141869 (PMC9317152; doi:10.3390/plants11141869)
Supplement: Supplementary file 1 [file plants-11-01869-s001.zip]

Archive with 1 entries (1 files):
- plants-1717410-supplementary.pdf
